# Supplementary material for: Species Identification in the Rhododendron vernicosum–R. decorum Species Complex (Ericaceae)
Source: Front Plant Sci. 2021 Jan 28;12:608964. doi: 10.3389/fpls.2021.608964 (PMC7876077; doi:10.3389/fpls.2021.608964)
Supplement: Supplementary Table 2 — The test of variances among 19 morphological traits between groups using ANOVA in software PAST. [file Table_2.XLSX]

## Sheet: Supplementary Table S1
Supplementary Table S1 The statistical data of 19 morphological traits for 105 specimens from four taxa used in software PAST
Species name	Code	Speciemen /Collect number	Locality (Province, county)	Identification/Approbation	Source (herbarium/sample)	PedA	IRA	LCA	WCA	LCTA	WCBA	(LC/WC)A	SSA	PetA	LLA	WLA	LWBA	(LL/WL)A	LSA	LBA	LAA	CPGA	CCA	CSCA
Rhododendron decorum	RDType	P 00710838	Sichuan: Baoxing county	Syntype	herbarium	27.1	33.2	52.6333	83.6667	0.666667	6.83333	0.628931	37	13.1667	107.167	39	67.6333	2.79316	1	0	2	0	NA	NA
Rhododendron decorum	RDBXH	GZAF09007092	Sichuan: Baoxing county	Determined by W., Jiang	herbarium	18.5667	15.1	40.4	44.6	0	7.5	0.91	38.5	14.65	84.1	30.55	49.95	2.74125	1	0	2	0	1	0
Rhododendron decorum	BX	ML 17058	Sichuan: Baoxing county	Determined by authors	sample	29.8667	29.5	51.6	53.6	0	6.5	0.96	37	23.4333	119.9	44.7	69.3667	2.68241	1	0	0	0	2	0
Rhododendron decorum	RDEB-1	PE 00267633	Sichuan: Ebian county	Determined by Y. Y., Geng	herbarium	NA	9.5	39.7	44.6	10.5	6.8	0.89	36	19.9333	115.867	59.1333	65.8333	1.95989	1	0	0	0	0	0
Rhododendron decorum	RDEB-2	PE 00229642	Sichuan: Ebian county	Determined by Y. Y., Geng	herbarium	20.8667	9.7	39.1333	45.3667	6.2	9.26667	0.858904	39	9.76667	84.1667	38.5	48.6667	2.21197	1	1	0	0	0	0
Rhododendron decorum	RDSM-1	PE 00229646	Sichuan: Shimian county	Determined by Y. Y., Geng	herbarium	NA	15.7	NA	NA	NA	NA	NA	48	27.7667	154.533	61.4333	89.4333	2.52482	1	0	1	0	0	0
Rhododendron decorum	RDSM-2	CDBI 0105795	Sichuan: Shimian county	Determined by G. H., Yang	herbarium	14.5667	10.3	33.5	54	7.8	6.2	0.62	36	16.6	81.4333	24.7	43.8	3.29985	1	0	1	0	2	0
Rhododendron decorum	RDKD-1	PE 00229119	Sichuan: Kangding city	Determined by W. K., Hu	herbarium	14.1333	10.2	NA	NA	NA	NA	NA	NA	9.6	80.1667	25.7	45	3.12966	1	0	1	0	2	0
Rhododendron decorum	RDKD-2	PE 00229130	Sichuan: Kangding city	Determined by Y. Y., Geng	herbarium	30.0333	19.6	45.15	55.15	9.2	6.85	0.82566	38.6667	19.9333	87.4	32.1667	54.3	2.72828	1	0	1	0	2	0
Rhododendron decorum	MG-1	LJL 201712	Sichuan: Meigu county	Determined by authors	sample	28.2333	16.8	NA	NA	NA	NA	NA	NA	13.2667	87.8667	28.1333	55.5333	3.12399	1	0	1	0	NA	NA
Rhododendron decorum	MG-2	LJL 201712	Sichuan: Meigu county	Determined by authors	sample	23.3667	14.1	NA	NA	NA	NA	NA	NA	13.9333	83.2667	30.5667	51.8	2.7258	1	0	1	0	NA	NA
Rhododendron decorum	MG-3	LJL 201712	Sichuan: Meigu county	Determined by authors	sample	25.3667	17.5	40.7	55.8	11.5	6.8	0.73	39	13.7	92.1667	34.5333	54.1	2.67274	1	0	1	0	2	0
Rhododendron decorum	MG-4	LJL 201712	Sichuan: Meigu county	Determined by authors	sample	NA	15.4	NA	NA	NA	NA	NA	NA	16.8333	84.7667	37.7	52.7	2.27744	1	0	0	0	2	0
Rhododendron decorum	MG-5	LJL 201712	Sichuan: Meigu county	Determined by authors	sample	19.6	24.5	36.9	49.3	6.1	5.4	0.75	34.5	12.3	78.0333	27.6	49.0333	2.82719	1	0	1	0	1	NA
Rhododendron decorum	RDHQ-1	P 00710849	Yunnan: Heqing county	Determined by E. D., Merrill	herbarium	22.3667	15.4	NA	NA	NA	NA	NA	NA	16.2333	102.733	38.1333	64.4333	2.70569	1	0	1	NA	NA	NA
Rhododendron decorum	RDHQ-2	PE 00229619	Yunnan: Heqing county	Approbated by D. F., Chamberlain	herbarium	21.9667	13.2	46.2333	70.4	4.6	5.8	0.659923	35.6667	17.3333	82.8333	32.3	45.5	2.56498	1	0	1	0	1	0
Rhododendron decorum	RDDL-1	P 00710839	Yunnan: Dali, Cangshan	Syntype	herbarium	21.9667	17.6	39.3	54	1.46667	4.83333	0.7427	30.3333	11.9	78.2333	34.0667	47.9333	2.35216	1	0	0	0	0	0
Rhododendron decorum	RDDL-2	MW 102	Yunnan: Dali, Cangshan	Determined by authors	herbarium	20.8	18.2	52.4667	60.3333	6.53333	5.9	0.883761	33	13.9667	75.7333	32.6667	45.8333	2.36311	1	0	1	0	0	0
Rhododendorn vernicosum	RVFKD-1	PE 00269470	Sichuan: Kangding city	Determined by T. L., Min	herbarium	28.8333	4.8	35.4667	53.9667	3.1	5.1	0.66385	28	25.5	90.5333	45.2333	42.5	2.01444	0	2	2	NA	1	NA
Rhododendorn vernicosum	RVFKD-2	PE 00269485	Sichuan: Kangding city	Determined by W. P., Fang	herbarium	11.5333	4.16667	39.2	49.8	2.85	3.85	0.7875	26	21.5333	78.8	33.2	40.3333	2.37463	0	0	2	1	1	NA
Rhododendorn vernicosum	RVFKD-3	PE 00028577	Sichuan: Kangding city	Determined by W. P., Fang	herbarium	NA	NA	NA	NA	NA	NA	NA	NA	21.2	60.9333	35.7	29.5	1.78053	0	1	2	NA	NA	NA
Rhododendron vernicosum	RVFKD-4	SZ 00028508	Sichuan: Kangding city	Determined by W. K., Hu	herbarium	17.1	5.7	35.6667	51.5667	3.56667	3.96667	0.691336	22	14.7	62	25.2667	30.8667	2.45418	0	2	2	1	2	1
Rhododendorn vernicosum	XDQ-1	ML 201815	Sichuan: Kangding city	Determined by authors	sample	18.3	6.3	38.2333	53.7667	4.86667	6.3	0.713698	20.6667	18.3667	70.9667	32.2	30.6667	2.22767	0	2	2	0	1	0
Rhododendorn vernicosum	XDQ-2	ML 201815	Sichuan: Kangding city	Determined by authors	sample	26	NA	39	60.3333	4.23333	5.43333	0.653525	22.3333	16.5333	72.9667	31.7	34.4667	2.32366	0	1	2	0	1	0
Rhododendorn vernicosum	XDQ-3	ML 201815	Sichuan: Kangding city	Determined by authors	sample	11.1667	4.4	33.1333	55.9	2.16667	4.43333	0.592782	21.6667	23.7667	83.8	36.3333	44.1333	2.32105	0	2	2	0	1	NA
Rhododendorn vernicosum	RVFType-1	K000769347	Sichuan: Kangding city	Syntype	herbarium	11.9	4.7	34	47.35	0	4.4	0.718334	NA	20	78	31.2333	41.4	2.50359	0	0	2	0	NA	NA
Rhododendorn vernicosum	RVFType-2	E00010426	Sichuan: Kangding city	Syntype	herbarium	15.4333	4.2	31.25	43.8	1.6	4.15	0.711285	19.5	22.9333	84.3667	36.0667	44.8	2.34461	0	1	2	0	0	NA
Rhododendorn vernicosum	XJ-1	ML 17041	Sichuan: Xiaojin county	Determined by authors	sample	13	5.3	25.7667	42	1.96667	2.86667	0.623633	18	17.4	69.9333	27.4333	38.7667	2.57132	0	0	2	2	1	2
Rhododendorn vernicosum	XJ-2	ML 17041	Sichuan: Xiaojin county	Determined by authors	sample	24.3333	4.3	NA	NA	NA	NA	NA	NA	17.2	61.1667	30.1333	31.8667	2.03421	0	2	2	NA	NA	NA
Rhododendorn vernicosum	XJ-3	ML 17041	Sichuan: Xiaojin county	Determined by authors	sample	NA	NA	NA	NA	NA	NA	NA	NA	17.7333	62.7667	28.1667	31	2.25119	0	0	2	NA	NA	NA
Rhododendorn vernicosum	RVFXJH	PE 00199897	Sichuan: Xiaojin county	Determined by Y. Y., Geng	herbarium	NA	NA	NA	NA	NA	NA	NA	NA	16.6333	69.3667	30.0333	38.3333	2.34744	0	0	2	NA	NA	NA
Rhododendorn vernicosum	YJ-1	MW 037	Sichuan: Yajiang county	Determined by authors	sample	NA	NA	NA	NA	NA	NA	NA	NA	18.1333	86.4333	36.3667	46.4	2.37892	0	2	2	NA	NA	NA
Rhododendorn vernicosum	YJ-2	MW 037	Sichuan: Yajiang county	Determined by authors	sample	NA	NA	NA	NA	NA	NA	NA	NA	22.0333	82.4667	35.3333	44.7667	2.34448	0	2	2	NA	NA	NA
Rhododendorn vernicosum	YJ-3	MW 037	Sichuan: Yajiang county	Determined by authors	sample	18.1667	5.9	37.0667	48.1	2.93333	4.8	0.774099	22.3333	24.2	88.3	32.8	48.8	2.70081	0	2	2	0	1	0
Rhododendorn vernicosum	MA	ML 170129	Sichuan: Maerkang county	Determined by authors	sample	21.7333	4.1	30.9667	40.0333	3.1	4.8	0.775906	24.3333	17.9	78.8	33.5	38.5667	2.34934	0	2	2	0	1	NA
Rhododendorn vernicosum	MB-1	ML 170128	Sichuan: Maerkang county	Determined by authors	sample	20	5.1	24	32.6333	2.36667	4	0.735243	24.6667	17.1333	72.8667	29.6333	35.8667	2.46452	0	2	2	0	1	NA
Rhododendorn vernicosum	RVFMEH-1	PE 00269555	Sichuan: Maerkang county	Approbated by D. F., Chamberlain	herbarium	19.7333	11.7	36.5667	55.5333	4.53333	5.46667	0.658185	26.6667	19.1	84.4	31.8667	42.6667	2.65125	0	2	2	1	1	0
Rhododendorn vernicosum	RVFMEH-2	PE 00269550	Sichuan: Maerkang county	Approbated by D. F., Chamberlain	herbarium	27.7	4.6	NA	NA	NA	NA	NA	17	19.4	82.9667	29.9667	37.9333	2.76667	0	2	2	NA	NA	NA
Rhododendorn vernicosum	MB-2	ML 170128	Sichuan: Maerkang county	Determined by authors	sample	22.4	13.1	34.6	47.8667	2.16667	4.03333	0.727457	26.3333	27.1333	85	33.7333	42.3667	2.51471	0	1	1	0	0	NA
Rhododendorn vernicosum	MB-3	ML 170128	Sichuan: Maerkang county	Determined by authors	sample	24.1667	5	35.9	54.9	0	4.4	0.653916	27.6667	22.0667	96.3	36.1	44.1	2.65783	0	2	2	0	2	NA
Rhododendorn vernicosum	RVFDF-1	PE 00269546	Sichuan: Daofu county	Approbated by D. F., Chamberlain	herbarium	22.5333	6.2	37.2	53.2	1.95	5.55	0.701538	23	21.3667	81.2667	36.5	42	2.22713	0	1	2	0	0	NA
Rhododendorn vernicosum	RVFDF-2	SZ 00028590	Sichuan: Daofu county	Determined by Q. S., Zhao	herbarium	17.5	8.4	31.6	40.4	1.13333	3.2	0.782143	18.5	24.3	101.467	40.5667	54.8333	2.49743	0	0	2	NA	1	NA
Rhododendorn vernicosum	RVFDF-3	PE 00269481	Sichuan: Daofu county	Determined by W. K., Hu	herbarium	21.5667	5.2	NA	NA	NA	NA	NA	19.3333	17	62.2	27.7667	33.9333	2.23313	0	2	2	NA	NA	NA
Rhododendorn vernicosum	SGN-1	ML 17040	Sichuan: Xiaojin county	Determined by authors	sample	13.4	6.8	34.4	43.4	2.4	4.6	0.790437	20	23.0333	62.5333	32.8	33.2333	1.99994	0	2	1	NA	1	0
Rhododendorn vernicosum	SGN-2	ML 17040	Sichuan: Xiaojin county	Determined by authors	sample	NA	NA	NA	NA	NA	NA	NA	NA	15.5667	67.1667	34.5	32.6	1.95225	0	0	2	NA	NA	NA
Rhododendorn vernicosum	SGN-3	ML 17040	Sichuan: Xiaojin county	Determined by authors	sample	NA	NA	NA	NA	NA	NA	NA	NA	18	66.2667	35.8	33	1.85043	0	0	2	NA	NA	NA
Rhododendorn vernicosum	RVFXL-1	PE 00312709	Sichuan: Xinlong county	Determined by Y. Y., Geng	herbarium	18.0667	2.6	37.7	56.6	0	4.1	0.666078	24.3333	16.3667	58.2	33.0667	28.4333	1.76206	0	1	1	NA	1	NA
Rhododendorn vernicosum	RVFXL-2	CDBI 0107461	Sichuan: Xinlong county	Determined by K. M., Feng et al	herbarium	9.58333	5.5	43.75	61.75	0	5	0.711594	24	20.1	67.1	35.7667	36.9667	1.877	0	2	2	NA	0	NA
Rhododendorn vernicosum	RVFML-1	PE 02054007	Sichuan: Muli county	Determined by Y. Y., Geng	herbarium	8.5	3.8	20.4	30.3	0	2.4	0.673267	27.3333	17.7	61.5667	35.1333	27.6	1.75481	0	1	2	NA	1	NA
Rhododendorn vernicosum	RVFML-2	PE 02055001	Sichuan: Muli county	Determined by Y. Y., Geng	herbarium	NA	NA	NA	NA	NA	NA	NA	NA	18.8333	84.0333	33.3	43.8	2.54322	0	1	2	NA	NA	NA
Rhododendorn vernicosum	RVFML-3	CDBI 0107433	Sichuan: Muli county	Determined by W. K., Hu	herbarium	16.4	8.5	38.95	48.65	0	4.3	0.810365	23.3333	17.9667	78.8	37.1333	42	2.13391	0	0	2	NA	1	0
Rhododendorn vernicosum	RVFML-4	CDBI 0107465	Sichuan: Muli county	Determined by W. K., Hu	herbarium	22.8	9.7	40.55	49.1	1.15	4.45	0.826434	27	18.7667	68.3667	33.7667	33.6333	2.02368	0	1	1	NA	2	NA
Rhododendorn vernicosum	RT-1	ML 170133	Sichuan: Rangtang county	Determined by authors	sample	28.5	4.9	NA	NA	NA	NA	NA	19	16.3667	79.0333	31.2333	42.5	2.52654	0	2	2	NA	NA	NA
Rhododendorn vernicosum	RT-2	ML 170133	Sichuan: Rangtang county	Determined by authors	sample	28.9667	5.4	NA	NA	NA	NA	NA	NA	22.2333	95.5	37.9667	51.6667	2.50847	0	2	2	NA	NA	NA
Rhododendorn vernicosum	RT-3	ML 170133	Sichuan: Rangtang county	Determined by authors	sample	16.7	5.3	NA	NA	NA	NA	NA	NA	19.6667	60.5	27.9	33.7667	2.17449	0	0	2	NA	NA	NA
Rhododendorn vernicosum	RVFJL-1	CDBI 0107444	Sicuhan: Jiulong county	Approbated by D. F., Chamberlain	herbarium	17.5333	4.6	36.8	47.2	0.766667	4.66667	0.779848	25	19.2	76.5	35.4667	40.8	2.16665	0	2	2	NA	1	NA
Rhododendorn vernicosum	RVFJL-2	CDBI 0107423	Sicuhan: Jiulong county	Determined by W. K., Hu	herbarium	12.3333	4.4	33.25	46.9	0	4.45	0.708979	24	18.1667	77.1	35.6333	36.0667	2.16723	0	1	2	NA	1	NA
Rhododendorn vernicosum	RVFJL-3	CDBI 0107408	Sicuhan: Jiulong county	Determined by K. M., Feng et al	herbarium	23.5667	7.6	36.2667	48.9333	2.3	4.56667	0.741715	NA	24.0333	93.2333	38.9	49.3	2.38927	0	2	2	NA	1	NA
Rhododendorn vernicosum	RVFDJ-1	PE 00267000	Sichuan: Dajin county	Determined by Y. Y., Geng	herbarium	19.5667	4.4	34.35	51.7	2.95	3.75	0.665244	22.5	17.0667	70.3333	30.7	35	2.28038	0	1	2	NA	1	NA
Rhododendorn vernicosum	RVFDJ-2	PE 00266557	Sichuan: Dajin county	Determined by W. K., Hu	herbarium	9.95	5.5	30.6	NA	0	4.25	NA	NA	26.7	79.4	35.6333	35.5	2.25816	0	2	2	NA	2	NA
Rhododendorn vernicosum	RVFXC	KUN 1241485	Sichuan: Xiangcheng county	Determined by L. M., Gao	herbarium	23.1667	7.6	40.2	50.2333	4.43333	5.56667	0.801711	26	30.6333	93.5	37.4667	41.2667	2.49909	0	2	2	0	1	NA
Rhododendorn vernicosum	XC-1	MW 043	Sichuan: Xiangcheng county	Determined by authors	sample	14.7667	4.7	35.1333	45.8333	3.53333	5	0.76784	21	16.7	55.0667	30.1333	26.9	1.82562	0	2	2	NA	1	NA
Rhododendorn vernicosum	XC-2	MW 043	Sichuan: Xiangcheng county	Determined by authors	sample	19.4667	5.6	38.1333	50.6	0	4.7	0.753813	22	23.6333	83.8333	36.4333	43.9667	2.32921	0	0	2	NA	1	NA
Rhododendron vernicosum	XC-3	MW 043	Sichuan: Xiangcheng county	Determined by authors	sample	17.9667	7.2	NA	NA	NA	NA	NA	NA	19.6667	58.8	24.0667	34.5	2.4519	0	0	2	NA	NA	NA
Rhododendron vernicosum	SK	MW 045	Yunnan: Zhongdian county	Determined by authors	sample	NA	NA	NA	NA	NA	NA	NA	25	15.8333	52.3	23.9333	25.6667	2.16905	0	1	2	NA	NA	NA
Rhododendorn vernicosum	PDA	LM 201637	Yunnan: Zhongdian county	Determined by authors	sample	20.2667	4.2	35.65	54.95	0	5.05	0.652674	26	16.3667	60.2667	31.3	28.6667	1.92803	0	1	2	NA	1	NA
Rhododendorn vernicosum	PDB	LM 201638	Yunnan: Zhongdian county	Determined by authors	sample	17.4667	6	32.5	48.3	2.8	4.7	0.673399	28.3333	20.1	79.6667	35.2667	40.5333	2.26311	0	0	2	NA	2	NA
Rhododendorn vernicosum	PDC	LM 201639	Yunnan: Zhongdian county	Determined by authors	sample	25.0333	NA	NA	NA	NA	NA	NA	21.5	23.6333	67.9	36.1	31.8	1.88223	0	1	2	NA	NA	NA
Rhododendorn vernicosum	RVFDQ-1	KUN 1241437	Yunnan: Deqin county	Determined by R. C., Fang	herbarium	25.2	6.3	38.3333	49.0667	2.6	4.8	0.783929	20	17.4333	61.3333	29.8667	34.8667	2.05728	0	2	2	0	1	1
Rhododendorn vernicosum	RVFDQ-2	KUN 1242378	Yunnan: Deqin county	Determined by L. M., Gao	herbarium	25.6333	9.1	31.5667	47.3333	2.36667	4.23333	0.668075	21.3333	16.1	71.3333	36.3667	36.3333	1.97207	0	0	2	0	2	1
Rhododendorn vernicosum	RVFDQ-3	PE 00269476	Yunnan: Deqin county	Determined by Y. Y., Geng	herbarium	18.7667	NA	25.7	38.95	0	3	0.660703	17	26.2333	75.1333	35.5333	36.4667	2.12279	0	1	2	0	1	1
Rhododendorn vernicosum	RVFMK-1	PE 00269562	Xizang: Mangkang county	Approbated by D. F., Chamberlain	herbarium	24.8667	6.1	NA	NA	NA	NA	NA	24.5	26.1667	77.7333	36.7	36	2.1339	0	1	2	NA	1	1
Rhododendorn vernicosum	RVFMK-2	PE 00269493	Xizang: Mangkang county	Determined by T. L., Min	herbarium	22.0333	6.1	33.0667	51	1.26667	4.36667	0.650139	20.6667	17.5667	79.1667	37.9	43.8	2.0825	0	0	2	NA	2	NA
Rhododendorn vernicosum	RVFMK-3	PE 00269472	Xizang: Mangkang county	Determined by authors	herbarium	14.7667	4.23333	36.2	52.7667	0.733333	4.3	0.694086	22	15.3	61.9	34.0667	30.2	1.83253	0	1	2	NA	1	NA
Rhododendorn vernicosum	RVFCY-1	PE 00269492	Xizang: Chayu county	Determined by T. L., Min	herbarium	25.6333	12.7	NA	NA	NA	NA	NA	24	21.5	87	44.4	45.4333	1.95748	0	1	2	NA	NA	NA
Rhododendorn vernicosum	RVFCY-2	PE 00199904	Xizang: Chayu county	Determined by W. K., Hu	herbarium	29.2667	5.3	NA	NA	NA	NA	NA	NA	14.8	76.0333	31.4667	34	2.42968	0	2	2	NA	1	NA
Rhododendorn vernicosum	RVFCY-3	PE 00269491	Xizang: Chayu county	Determined by T. L., Min	herbarium	26.7	8.5	27.6	38.35	3.3	5.7	0.720999	24	26.1667	98.5667	47.8	53.4	2.06944	0	2	2	NA	NA	NA
Rhododendron gongggashanense	RGKD-1	ML 201817	Sichuan: Kangding city	Determined by authors	herbarium	16.9333	6.3	36.9667	63.6333	2.63333	5.43333	0.585172	18.6667	17.9667	67.6	28.8667	25.0667	2.34728	0	0	2	2	1	1
Rhododendron gongggashanense	RGKD-2	ML 201817	Sichuan: Kangding city	Determined by authors	herbarium	19.1667	6.8	40.5	62.2667	2.16667	5.8	0.659668	16.6667	21.6667	73.5333	40.9333	35.2667	1.8369	0	1	2	0	2	2
Rhododendron gongggashanense	RGKD-3	ML 201817	Sichuan: Kangding city	Determined by authors	herbarium	20.9667	7.9	40.8	62.4667	5.6	5.2	0.66252	18.3333	13.7667	61.8333	28.6	28.3333	2.22456	0	1	2	0	2	2
Rhododendron gongggashanense	KB	MW 034	Sichuan: Kangding city	Determined by authors	sample	29.7	8	NA	NA	NA	NA	NA	NA	18.2667	65.6	24.9333	33.9333	2.62806	0	0	2	NA	NA	NA
Rhododendron gongggashanense	RGType-1	SZ 00028505	Sichuan: Kangding city	Determined by W. K., Hu	herbarium	11.1333	3.7	31.6	37.8667	1.9	4.43333	0.845889	20.6667	13.3	42.2333	27.6333	20.0333	1.52821	0	1	2	2	1	1
Rhododendron gongggashanense	RGType-2	SZ 00138998	Sichuan: Kangding city	Determined by W. K., Hu	herbarium	11.3333	5.8	33.15	48.5	2.7	3.95	0.695467	19	16.2333	64.9333	31.2	31.4667	2.09693	0	1	2	1	1	1
Rhododendron gongggashanense	RGType-3	SZ 00028555	Sichuan: Kangding city	Determined by W. K., Hu	herbarium	17	3.3	32.9333	48.5	3.13333	4.1	0.680434	17	15	60.9	30.2667	27.7667	2.03684	0	1	2	1	2	NA
Rhododendron gongggashanense	RGType-4	SZ 00028554	Sichuan: Kangding city	Determined by W. K., Hu	herbarium	18.5	4.4	37.0667	50.2	1.7	4.73333	0.740925	23.3333	14.2333	53.0667	29.4667	26.9	1.80896	0	1	2	NA	1	1
Rhododendron gongggashanense	RGType-5	SZ 00028552	Sichuan: Kangding city	Determined by W. K., Hu	herbarium	8.75	3.5	34.8	49.2	0	4.7	0.707317	20	15.4333	54.6333	32.3	27.1	1.70408	0	1	1	NA	1	1
Rhododendron gongggashanense	RGType-6	SZ 00028572	Sichuan: Kangding city	Determined by W. K., Hu	herbarium	16.5	NA	23.5	32.4	3.1	4.2	0.725309	22	18.3	58.2	26.6	33.4667	2.19197	0	1	2	1	2	1
Rhododendron gongggashanense	RGType-7	SZ 00028574	Sichuan: Kangding city	Determined by W. K., Hu	herbarium	12.1667	3.2	32.3667	42.9667	1	4.13333	0.754356	18.6667	14.4	51.3667	25.5667	24.9667	2.02854	0	1	2	1	2	2
Rhododendron gongggashanense	RGType-8	SZ 00028565	Sichuan: Kangding city	Determined by W. K., Hu	herbarium	10.7333	4.7	34	41.8	0	4.6	0.813397	19.3333	9.43333	31.2333	19.7	12.7333	1.60722	0	1	2	1	1	NA
Rhododendron gongggashanense	KC	MW 026	Sichuan: Kangding city	Determined by authors	sample	23.2667	5.5	NA	NA	NA	NA	NA	NA	23.3	64.6667	33.7	29.5333	1.93386	0	1	2	NA	NA	NA
Rhododendron gongggashanense	KC	MW 026	Sichuan: Kangding city	Determined by authors	sample	20.0667	8	NA	NA	NA	NA	NA	NA	30.2667	97.1333	46.1	32.1667	2.12912	0	1	2	NA	NA	NA
Rhododendron gongggashanense	KC	MW 026	Sichuan: Kangding city	Determined by authors	sample	NA	NA	NA	NA	NA	NA	NA	NA	21.3	95.9667	37.9	46.9	2.53201	0	1	2	NA	NA	NA
Rhododendron gongggashanense	KA	MW 025	Sichuan: Kangding city	Determined by authors	sample	NA	NA	NA	NA	NA	NA	NA	NA	19.2333	70.6333	36.3667	31.7	2.02832	0	1	2	NA	NA	NA
Rhododendron gongggashanense	RGType-9	MW 027	Sichuan: Kangding city	Determined by authors	herbarium	NA	NA	NA	NA	NA	NA	NA	NA	9.96667	81.0333	33.6333	41.3667	2.45346	0	0	2	NA	NA	NA
Rhododendorn verruciferum	RVWType-1	CDBI 0107441	Sichuan: Daofu county (Kangding city)	Determined by W. K., Hu	herbarium	21.2	7.3	36.7	48.6	0	4.7	0.755786	16	16.1667	66.4	30.1333	37.5667	2.20586	0	2	2	NA	0	NA
Rhododendorn verruciferum	RVWType-2	SZ 00028729	Sichuan: Daofu county (Kangding city)	Determined by W. K., Hu	herbarium	21.6333	6.2	34.3333	41.4333	3.03333	4.56667	0.828022	22	27.9	104.833	35.0667	60.1	3.00234	0	0	2	NA	1	NA
Rhododendorn verruciferum	DFB-1	MW 020	Sichuan: Daofu county (Kangding city)	Determined by authors	sample	14.4333	5.6	22.8	31.3	3.15	4.35	0.736545	17	11	50.1667	19.8	26.2	2.53426	0	0	2	NA	NA	NA
Rhododendorn verruciferum	DFB-2	MW 020	Sichuan: Daofu county (Kangding city)	Determined by authors	sample	21.5	6.4	29.9	64.6	0	5	0.463367	22	10.7	48.4	27.0333	23	1.83378	0	0	2	2	2	0
Rhododendorn verruciferum	DFB-3	MW 020	Sichuan: Daofu county (Kangding city)	Determined by authors	sample	19.5333	NA	40.0333	56.8333	1.53333	5.73333	0.707574	21	12.7	54.9667	23.5667	29.3	2.34643	0	1	2	2	2	NA
Rhododendorn verruciferum	DFC-1	MW 018	Sichuan: Daofu county (Kangding city)	Determined by authors	sample	15.6	NA	36.5	54.1667	0	5.1	0.68491	22	20.2333	79.0667	36.0667	41.2667	2.19472	0	0	2	0	1	NA
Rhododendorn verruciferum	DFC-2	MW 018	Sichuan: Daofu county (Kangding city)	Determined by authors	sample	NA	NA	NA	NA	NA	NA	NA	NA	20.5333	52.4333	29.7667	29.8	1.76169	0	1	2	2	NA	NA
Rhododendorn verruciferum	DFC-3	MW 018	Sichuan: Daofu county (Kangding city)	Determined by authors	sample	21.3667	10.1	NA	NA	NA	NA	NA	NA	19.1	62.0667	28.1667	31.8	2.20295	0	2	1	2	NA	NA
Rhododendorn verruciferum	DFA-1	MW 019	Sichuan: Daofu county (Kangding city)	Determined by authors	sample	27.1667	6.8	NA	NA	NA	NA	NA	NA	15.2	58.2333	26.9667	30.5	2.20613	0	0	2	2	NA	NA
Rhododendorn verruciferum	DFA-2	MW 019	Sichuan: Daofu county (Kangding city)	Determined by authors	sample	18.6	4.7	NA	NA	NA	NA	NA	NA	17.4667	49.5333	21.1	29.4	2.34385	0	0	2	1	NA	NA
Rhododendorn verruciferum	DFA-3	MW 019	Sichuan: Daofu county (Kangding city)	Determined by authors	sample	NA	NA	NA	NA	NA	NA	NA	NA	19.5	65.6333	25.8333	37.6	2.61523	0	0	2	2	NA	NA
Note: The information of code, voucher ID, locality, identification, mean value of each specimen for the same trait used in PCoA and Hierarchical clustering were shown in this table. The code of each specimen from top to bottom is corresponding to each individual in Hierarchical clustering. Abbreviation of 13 morphological quantitative traits: PedA(mm), pedicle length; IRA(mm), rachis length; LCA…
