# Supplementary material for: Species Identification in the Rhododendron vernicosum–R. decorum Species Complex (Ericaceae)
Source: Front Plant Sci. 2021 Jan 28;12:608964. doi: 10.3389/fpls.2021.608964 (PMC7876077; doi:10.3389/fpls.2021.608964)
Supplement: Supplementary Table 3 — Genetic properties of 15 well-designed markers for four Rhododendron species. [file Table_3.XLSX]

## Sheet: ANOVA
Supplementary Table S2 The test of variances among 19 morphological traits between groups using ANOVA in software PAST
Test for equal mans
	Sum of sqrs	df	Mean square	F	p (same)
Between groups:	20827900000000	18	1157110000000	41130	0
Within groups:	43945700000	1562	28134300	Permutation p (n=99999)
Total:	20871900000000	1580	1e-05
Components of variance (only for random effects):
Var(group)	Var(error)	ICC	omega2
13956000000	28134300	0.997988	0.9979
Levene´s test for homogeneity of variance, from means	p (same)=4.207E-168
Levene´s test, from medians	p (same)=1.02E-158
Welch F test in the case of unequal variances: F=3.485E07, df=505.3, p=0
