# Supplementary material for: Species Identification in the Rhododendron vernicosum–R. decorum Species Complex (Ericaceae)
Source: Front Plant Sci. 2021 Jan 28;12:608964. doi: 10.3389/fpls.2021.608964 (PMC7876077; doi:10.3389/fpls.2021.608964)
Supplement: Supplementary Table 5 — Genetic differentiation between four Rhododendron species. [file Table_5.XLSX]

## Sheet: Sheet1
Supplementary Table S4 The summary of simulations of the STURCTURE in our study
Parameter Set	Run Name	K	LnP(D)	Var[LnP(D)]	α1	Fst_1	Fst_2	Fst_3	Fst_4	Fst_5	Fst_6	Fst_7	Fst_8	Fst_9	Fst_10
M1	M1_run_9	1	-2532.5	64.6	-	0.0001	-	-	-	-	-	-	-	-	-
M1	M1_run_8	1	-2533.6	66.4	-	0.0006	-	-	-	-	-	-	-	-	-
M1	M1_run_7	1	-2533.4	65.8	-	0.0003	-	-	-	-	-	-	-	-	-
M1	M1_run_6	1	-2532.7	65.3	-	0	-	-	-	-	-	-	-	-	-
M1	M1_run_5	1	-2533.9	66.7	-	0.0004	-	-	-	-	-	-	-	-	-
M1	M1_run_4	1	-2533.7	66.4	-	0.0005	-	-	-	-	-	-	-	-	-
M1	M1_run_3	1	-2534.8	68.5	-	0.0003	-	-	-	-	-	-	-	-	-
M1	M1_run_2	1	-2533.6	66.4	-	0.0005	-	-	-	-	-	-	-	-	-
M1	M1_run_20	1	-2533.5	66	-	0.0004	-	-	-	-	-	-	-	-	-
M1	M1_run_1	1	-2534	67.1	-	0.0008	-	-	-	-	-	-	-	-	-
M1	M1_run_19	1	-2534.9	69.1	-	0	-	-	-	-	-	-	-	-	-
M1	M1_run_18	1	-2533	64.9	-	0.0001	-	-	-	-	-	-	-	-	-
M1	M1_run_17	1	-2533.6	66	-	0.0006	-	-	-	-	-	-	-	-	-
M1	M1_run_16	1	-2532.8	64.5	-	0.0005	-	-	-	-	-	-	-	-	-
M1	M1_run_15	1	-2533.2	65.8	-	0.0001	-	-	-	-	-	-	-	-	-
M1	M1_run_14	1	-2533.7	66.7	-	0.0003	-	-	-	-	-	-	-	-	-
M1	M1_run_13	1	-2533.7	66.4	-	0.0001	-	-	-	-	-	-	-	-	-
M1	M1_run_12	1	-2533.6	66.5	-	0.0005	-	-	-	-	-	-	-	-	-
M1	M1_run_11	1	-2533.6	66.3	-	0.0006	-	-	-	-	-	-	-	-	-
M1	M1_run_10	1	-2533.7	66.4	-	0.0005	-	-	-	-	-	-	-	-	-
M1	M1_run_40	2	-2353.3	180.6	0.1799	0.207	0.0025	-	-	-	-	-	-	-	-
M1	M1_run_39	2	-2353.6	182.7	0.1802	0.0035	0.2065	-	-	-	-	-	-	-	-
M1	M1_run_38	2	-2352.6	183	0.1799	0.0043	0.207	-	-	-	-	-	-	-	-
M1	M1_run_37	2	-2351.2	174.7	0.1849	0.2093	0.0017	-	-	-	-	-	-	-	-
M1	M1_run_36	2	-2347.9	165.6	0.1847	0.2091	0	-	-	-	-	-	-	-	-
M1	M1_run_35	2	-2350	168.8	0.1847	0.21	0	-	-	-	-	-	-	-	-
M1	M1_run_34	2	-2353.5	180.3	0.1867	0.0024	0.2096	-	-	-	-	-	-	-	-
M1	M1_run_33	2	-2350.9	171.2	0.1887	0.0007	0.2103	-	-	-	-	-	-	-	-
M1	M1_run_32	2	-2351.7	174.4	0.1905	0.211	0.0012	-	-	-	-	-	-	-	-
M1	M1_run_31	2	-2353	181.4	0.1837	0.2081	0.0032	-	-	-	-	-	-	-	-
M1	M1_run_30	2	-2354.7	184.2	0.1835	0.0032	0.2083	-	-	-	-	-	-	-	-
M1	M1_run_29	2	-2352.7	177.2	0.1855	0.2098	0.0015	-	-	-	-	-	-	-	-
M1	M1_run_28	2	-2354.6	185.4	0.1824	0.0038	0.2075	-	-	-	-	-	-	-	-
M1	M1_run_27	2	-2354	184.3	0.1816	0.2072	0.0038	-	-	-	-	-	-	-	-
M1	M1_run_26	2	-2352.8	178.4	0.1829	0.2076	0.0023	-	-	-	-	-	-	-	-
M1	M1_run_25	2	-2354	183.9	0.1813	0.0037	0.207	-	-	-	-	-	-	-	-
M1	M1_run_24	2	-2353.3	179.8	0.1846	0.0024	0.2084	-	-	-	-	-	-	-	-
M1	M1_run_23	2	-2352.6	176.7	0.184	0.0016	0.2087	-	-	-	-	-	-	-	-
M1	M1_run_22	2	-2353.5	182.7	0.1835	0.0035	0.208	-	-	-	-	-	-	-	-
M1	M1_run_21	2	-2349.3	168.2	0.1896	0.2114	0.0004	-	-	-	-	-	-	-	-
M1	M1_run_60	3	-2159.7	221.7	0.0326	0.1524	0.0965	0.1997	-	-	-	-	-	-	-
M1	M1_run_59	3	-2160.3	222.5	0.0327	0.0962	0.153	0.1987	-	-	-	-	-	-	-
M1	M1_run_58	3	-2159.9	221.9	0.0326	0.1524	0.1991	0.0965	-	-	-	-	-	-	-
M1	M1_run_57	3	-2159.5	220.8	0.0326	0.0961	0.1995	0.152	-	-	-	-	-	-	-
M1	M1_run_56	3	-2159.4	220.7	0.0327	0.096	0.1525	0.1993	-	-	-	-	-	-	-
M1	M1_run_55	3	-2159.7	221.4	0.0327	0.199	0.1522	0.0966	-	-	-	-	-	-	-
M1	M1_run_54	3	-2159.8	221.6	0.0327	0.0963	0.1523	0.1996	-	-	-	-	-	-	-
M1	M1_run_53	3	-2160.2	222.4	0.0326	0.1994	0.0961	0.1522	-	-	-	-	-	-	-
M1	M1_run_52	3	-2159.2	220.8	0.0327	0.1524	0.1997	0.0969	-	-	-	-	-	-	-
M1	M1_run_51	3	-2159.9	221.8	0.0327	0.1526	0.0967	0.1988	-	-	-	-	-	-	-
M1	M1_run_50	3	-2160	222.1	0.0328	0.0969	0.1989	0.1529	-	-	-	-	-	-	-
M1	M1_run_49	3	-2159	220.2	0.0327	0.0967	0.1527	0.1992	-	-	-	-	-	-	-
M1	M1_run_48	3	-2159.7	221.5	0.0327	0.199	0.0967	0.1527	-	-	-	-	-	-	-
M1	M1_run_47	3	-2160.5	222.9	0.0326	0.1988	0.0966	0.1525	-	-	-	-	-	-	-
M1	M1_run_46	3	-2159.7	221.6	0.0326	0.1526	0.1991	0.0968	-	-	-	-	-	-	-
M1	M1_run_45	3	-2159.5	221.1	0.0326	0.1519	0.1996	0.0962	-	-	-	-	-	-	-
M1	M1_run_44	3	-2159.3	220.7	0.0326	0.0962	0.1522	0.1995	-	-	-	-	-	-	-
M1	M1_run_43	3	-2160.1	222.2	0.0326	0.1519	0.1992	0.0962	-	-	-	-	-	-	-
M1	M1_run_42	3	-2159.6	221.3	0.0327	0.0963	0.1524	0.1993	-	-	-	-	-	-	-
M1	M1_run_41	3	-2160.3	222.5	0.0327	0.1992	0.0962	0.1525	-	-	-	-	-	-	-
M1	M1_run_80	4	-2101.6	309.1	0.0418	0.1185	0.2663	0.2021	0.1888	-	-	-	-	-	-
M1	M1_run_79	4	-2092	281.3	0.0337	0.1592	0.1948	0.2028	0.1831	-	-	-	-	-	-
M1	M1_run_78	4	-2097.3	304.9	0.0429	0.1947	0.2024	0.1273	0.2167	-	-	-	-	-	-
M1	M1_run_77	4	-2099.7	301.2	0.0405	0.1817	0.3079	0.1135	0.2019	-	-	-	-	-	-
M1	M1_run_76	4	-2099.6	307.3	0.041	0.1415	0.2032	0.1932	0.2026	-	-	-	-	-	-
M1	M1_run_75	4	-2097.6	305.5	0.0413	0.2022	0.2149	0.1859	0.1383	-	-	-	-	-	-
M1	M1_run_74	4	-2096.7	293.7	0.0367	0.2026	0.1834	0.1997	0.1614	-	-	-	-	-	-
M1	M1_run_73	4	-2089.4	274.3	0.0332	0.1975	0.1856	0.2028	0.1547	-	-	-	-	-	-
M1	M1_run_72	4	-2093.5	285.4	0.0342	0.1625	0.2033	0.1802	0.1946	-	-	-	-	-	-
M1	M1_run_71	4	-2087.8	271.3	0.033	0.154	0.2029	0.1995	0.1854	-	-	-	-	-	-
M1	M1_run_70	4	-2101.5	307.8	0.0381	0.16	0.1895	0.2026	0.1869	-	-	-	-	-	-
M1	M1_run_69	4	-2100.4	305.6	0.0388	0.2028	0.1914	0.1531	0.1922	-	-	-	-	-	-
M1	M1_run_68	4	-2097.8	306	0.042	0.192	0.2028	0.2112	0.1339	-	-	-	-	-	-
M1	M1_run_67	4	-2093.1	284	0.0341	0.1807	0.1958	0.2027	0.1614	-	-	-	-	-	-
M1	M1_run_66	4	-2100.6	304.2	0.0383	0.202	0.1826	0.1444	0.2335	-	-	-	-	-	-
M1	M1_run_65	4	-2095.9	303.9	0.042	0.1353	0.1834	0.2166	0.2025	-	-	-	-	-	-
M1	M1_run_64	4	-2094.8	287.5	0.039	0.17	0.3438	0.1114	0.2019	-	-	-	-	-	-
M1	M1_run_63	4	-2099.4	308.6	0.0419	0.2343	0.2025	0.1832	0.1314	-	-	-	-	-	-
M1	M1_run_62	4	-2097.8	296.9	0.0366	0.1961	0.2031	0.1656	0.1772	-	-	-	-	-	-
M1	M1_run_61	4	-2100.9	308.2	0.0418	0.1917	0.2025	0.2559	0.1187	-	-	-	-	-	-
M1	M1_run_99	5	-2024.6	347.3	0.0405	0.1855	0.2216	0.2068	0.2396	0.2075	-	-	-	-	-
M1	M1_run_98	5	-2018.1	327.3	0.0378	0.187	0.2184	0.2052	0.1837	0.3583	-	-	-	-	-
M1	M1_run_97	5	-2024.6	347.1	0.0404	0.2035	0.1866	0.2061	0.2404	0.2208	-	-	-	-	-
M1	M1_run_96	5	-2024.5	345.4	0.0398	0.1853	0.2514	0.2062	0.2084	0.229	-	-	-	-	-
M1	M1_run_95	5	-2021.6	335	0.0381	0.2134	0.1973	0.3275	0.2051	0.1842	-	-	-	-	-
M1	M1_run_94	5	-2020.6	332.8	0.0381	0.2124	0.1843	0.1962	0.2051	0.3364	-	-	-	-	-
M1	M1_run_93	5	-2025	348.5	0.0404	0.2392	0.1867	0.2065	0.2061	0.226	-	-	-	-	-
M1	M1_run_92	5	-2023.7	345.6	0.0407	0.2074	0.2058	0.2395	0.2237	0.1856	-	-	-	-	-
M1	M1_run_91	5	-2023.4	345.5	0.0403	0.2218	0.2397	0.2061	0.1864	0.2078	-	-	-	-	-
M1	M1_run_90	5	-2023.2	341.2	0.0391	0.1843	0.2065	0.2116	0.214	0.2885	-	-	-	-	-
M1	M1_run_89	5	-2023.7	341.8	0.0391	0.2954	0.1842	0.205	0.2114	0.2057	-	-	-	-	-
M1	M1_run_88	5	-2023.1	340.4	0.0389	0.2962	0.1838	0.2134	0.2109	0.2053	-	-	-	-	-
M1	M1_run_87	5	-2026.2	350.4	0.0403	0.2059	0.2077	0.2377	0.1856	0.2222	-	-	-	-	-
M1	M1_run_86	5	-2023.9	342.1	0.0389	0.2052	0.2942	0.2102	0.2122	0.1841	-	-	-	-	-
M1	M1_run_85	5	-2024.9	348.5	0.0407	0.2402	0.2244	0.2058	0.2087	0.1871	-	-	-	-	-
M1	M1_run_84	5	-2024.4	345.7	0.0399	0.2298	0.2061	0.1855	0.2472	0.2078	-	-	-	-	-
M1	M1_run_83	5	-2025	345.4	0.0395	0.2107	0.1843	0.276	0.2193	0.2065	-	-	-	-	-
M1	M1_run_82	5	-2024.7	348	0.0405	0.1859	0.2062	0.2411	0.2082	0.2215	-	-	-	-	-
M1	M1_run_81	5	-2016.1	321.2	0.037	0.3816	0.205	0.1756	0.217	0.1823	-	-	-	-	-
M1	M1_run_100	5	-2023.4	343.6	0.0398	0.2667	0.2059	0.2108	0.2242	0.186	-	-	-	-	-
M1	M1_run_120	6	-1970.1	374.9	0.0388	0.2096	0.1996	0.2204	0.2676	0.1826	0.4095	-	-	-	-
M1	M1_run_119	6	-1967.5	370.3	0.0387	0.1821	0.202	0.4063	0.2185	0.265	0.2098	-	-	-	-
M1	M1_run_118	6	-1968.8	372.8	0.0387	0.199	0.219	0.2688	0.1823	0.2103	0.407	-	-	-	-
M1	M1_run_117	6	-1966.9	369.5	0.0388	0.2175	0.2012	0.2665	0.4096	0.2107	0.1827	-	-	-	-
M1	M1_run_116	6	-1968.7	372.3	0.0388	0.2102	0.1833	0.2013	0.2668	0.4054	0.2166	-	-	-	-
M1	M1_run_115	6	-1967	369.5	0.0387	0.4068	0.2196	0.2006	0.2098	0.1825	0.2661	-	-	-	-
M1	M1_run_114	6	-1968.1	371.6	0.0386	0.1829	0.2674	0.4074	0.2104	0.2176	0.2004	-	-	-	-
M1	M1_run_113	6	-1971	376.7	0.0387	0.1823	0.4056	0.2665	0.2104	0.2172	0.2009	-	-	-	-
M1	M1_run_112	6	-1971	377.3	0.0389	0.4108	0.2656	0.2193	0.21	0.2025	0.1835	-	-	-	-
M1	M1_run_111	6	-1967.8	371.2	0.0387	0.4071	0.2014	0.2181	0.2657	0.2097	0.1828	-	-	-	-
M1	M1_run_110	6	-1968.9	373.4	0.0388	0.2009	0.2101	0.1827	0.2674	0.2182	0.4087	-	-	-	-
M1	M1_run_109	6	-1968.1	372	0.0386	0.2001	0.1829	0.4066	0.2104	0.266	0.2177	-	-	-	-
M1	M1_run_108	6	-1980.1	391.8	0.0394	0.209	0.2149	0.2842	0.1841	0.3214	0.2715	-	-	-	-
M1	M1_run_107	6	-1975.3	383.9	0.0391	0.2542	0.183	0.2102	0.2264	0.3952	0.2156	-	-	-	-
M1	M1_run_106	6	-1971.6	377.8	0.0389	0.266	0.1829	0.4136	0.2021	0.2105	0.2176	-	-	-	-
M1	M1_run_105	6	-1966.8	369.4	0.0388	0.1825	0.4079	0.2192	0.2647	0.2022	0.2101	-	-	-	-
M1	M1_run_104	6	-1968.7	373.4	0.039	0.2673	0.1825	0.2045	0.2185	0.4064	0.21	-	-	-	-
M1	M1_run_103	6	-1968.4	372.1	0.0388	0.201	0.2665	0.4081	0.2181	0.21	0.1834	-	-	-	-
M1	M1_run_102	6	-1969.7	374.5	0.0389	0.2158	0.1832	0.2104	0.4068	0.265	0.2033	-	-	-	-
M1	M1_run_101	6	-1969.2	374.1	0.0388	0.2174	0.4082	0.2655	0.2038	0.1833	0.2101	-	-	-	-
M1	M1_run_140	7	-1947.4	421.4	0.0388	0.2184	0.2974	0.2583	0.1811	0.2988	0.2138	0.5265	-	-	-
M1	M1_run_139	7	-1952.1	429.2	0.0387	0.1814	0.2208	0.3236	0.2711	0.5364	0.2138	0.263	-	-	-
M1	M1_run_138	7	-1945.6	416.7	0.0391	0.2294	0.3391	0.2132	0.2199	0.5644	0.2999	0.1824	-	-	-
M1	M1_run_137	7	-1942.8	409.2	0.0388	0.1821	0.2136	0.593	0.3281	0.2157	0.2343	0.302	-	-	-
M1	M1_run_136	7	-1946.4	417.9	0.0387	0.2424	0.3022	0.3181	0.2134	0.2174	0.1814	0.5767	-	-	-
M1	M1_run_135	7	-1945	414.7	0.0388	0.1821	0.2846	0.2134	0.243	0.219	0.5845	0.3372	-	-	-
M1	M1_run_134	7	-1940.3	403.6	0.0388	0.2125	0.2221	0.1816	0.2994	0.2179	0.3463	0.6213	-	-	-
M1	M1_run_133	7	-1947.2	421.6	0.0388	0.2876	0.2514	0.2138	0.5248	0.3099	0.2195	0.1813	-	-	-
M1	M1_run_132	7	-1946.4	417.5	0.0387	0.2169	0.5685	0.2137	0.304	0.182	0.2323	0.3273	-	-	-
M1	M1_run_131	7	-1938.8	399.5	0.0389	0.2979	0.2193	0.213	0.361	0.1826	0.2156	0.6543	-	-	-
M1	M1_run_130	7	-1951.1	425.1	0.0389	0.3359	0.2989	0.1821	0.6126	0.2135	0.2283	0.2185	-	-	-
M1	M1_run_129	7	-1946.4	421.5	0.0391	0.4813	0.2585	0.2138	0.1821	0.2837	0.3184	0.2251	-	-	-
M1	M1_run_128	7	-1950.6	424.3	0.0386	0.2167	0.3164	0.2389	0.6101	0.3085	0.182	0.2131	-	-	-
M1	M1_run_127	7	-1942.7	407.9	0.0389	0.3405	0.2136	0.2131	0.2286	0.6243	0.2993	0.182	-	-	-
M1	M1_run_126	7	-1942.8	408.6	0.0387	0.1813	0.2127	0.2235	0.3349	0.3099	0.2172	0.6208	-	-	-
M1	M1_run_125	7	-1937.9	396.5	0.0387	0.2124	0.299	0.1816	0.2138	0.3553	0.2189	0.6611	-	-	-
M1	M1_run_124	7	-1943.5	411.1	0.0385	0.4912	0.2973	0.213	0.1815	0.227	0.2171	0.4319	-	-	-
M1	M1_run_123	7	-1939.3	400.2	0.0386	0.3447	0.214	0.2127	0.6504	0.2215	0.1819	0.3014	-	-	-
M1	M1_run_122	7	-1940.5	404.5	0.0389	0.3366	0.2126	0.2279	0.2174	0.298	0.6195	0.1823	-	-	-
M1	M1_run_121	7	-1937	394.9	0.0386	0.3442	0.2129	0.2241	0.6534	0.2133	0.2989	0.1814	-	-	-
M1	M1_run_160	8	-1983.5	569.8	0.0381	0.3395	0.2594	0.2175	0.2647	0.1826	0.371	0.6944	0.24	-	-
M1	M1_run_159	8	-2015	629.2	0.0384	0.6819	0.3141	0.2174	0.2562	0.2417	0.4022	0.1832	0.259	-	-
M1	M1_run_158	8	-1994.6	591.2	0.0386	0.4009	0.6874	0.288	0.1831	0.2894	0.2174	0.2728	0.2409	-	-
M1	M1_run_157	8	-1948.7	502.8	0.0382	0.1809	0.217	0.323	0.6771	0.2639	0.3685	0.2935	0.2354	-	-
M1	M1_run_156	8	-1970.5	545.4	0.0382	0.2763	0.2384	0.2566	0.6894	0.3076	0.2171	0.405	0.1826	-	-
M1	M1_run_155	8	-1998.5	597.7	0.0385	0.2163	0.6565	0.3106	0.3933	0.266	0.1848	0.2385	0.2875	-	-
M1	M1_run_154	8	-2022.8	645	0.0382	0.3648	0.2876	0.2766	0.2447	0.2978	0.6794	0.1838	0.2171	-	-
M1	M1_run_153	8	-1941.5	490.1	0.0387	0.3366	0.2942	0.2324	0.1814	0.3504	0.2166	0.6146	0.3156	-	-
M1	M1_run_152	8	-1921.4	452.2	0.0382	0.4069	0.1815	0.6898	0.2317	0.3016	0.252	0.311	0.2168	-	-
M1	M1_run_151	8	-2109.7	803.7	0.0382	0.2543	0.2627	0.1867	0.3942	0.2085	0.6874	0.318	0.2192	-	-
M1	M1_run_150	8	-2164.2	897.9	0.0387	0.3784	0.2681	0.265	0.2207	0.6607	0.1906	0.3288	0.1691	-	-
M1	M1_run_149	8	-1941.4	489.8	0.0381	0.181	0.2364	0.3126	0.6894	0.2165	0.2851	0.4056	0.2539	-	-
M1	M1_run_148	8	-1926.8	462.1	0.0384	0.2329	0.3075	0.4018	0.2165	0.1813	0.3034	0.259	0.6875	-	-
M1	M1_run_147	8	-1969	542.8	0.0381	0.2359	0.2635	0.1829	0.2647	0.3165	0.6887	0.405	0.2169	-	-
M1	M1_run_146	8	-1977.4	557.6	0.0383	0.2372	0.2952	0.3593	0.2171	0.1828	0.6845	0.3294	0.2573	-	-
M1	M1_run_145	8	-1973	550.6	0.0382	0.3988	0.2172	0.2377	0.3052	0.2913	0.2551	0.1818	0.6879	-	-
M1	M1_run_144	8	-1992.9	588.1	0.0382	0.2399	0.4001	0.2173	0.2773	0.2586	0.3037	0.6877	0.1832	-	-
M1	M1_run_143	8	-2012.5	625.6	0.0384	0.2173	0.3161	0.358	0.2578	0.1836	0.3064	0.2433	0.6736	-	-
M1	M1_run_142	8	-2141.1	865.4	0.0385	0.5495	0.3078	0.22	0.4549	0.2569	0.2507	0.2896	0.1875	-	-
M1	M1_run_141	8	-2131.2	844.1	0.0384	0.2683	0.255	0.2197	0.6847	0.3465	0.2389	0.3248	0.1871	-	-
M1	M1_run_180	9	-1917.5	433.4	0.0389	0.3153	0.3729	0.0001	0.6881	0.2022	0.3777	0.2304	0.312	0.4083	-
M1	M1_run_179	9	-2002.3	612.5	0.0392	0.3981	0.6816	0.066	0.3927	0.3115	0.3644	0.3049	0.2001	0.2278	-
M1	M1_run_178	9	-2091.9	834.3	0.0389	0.2596	0.2951	0.2223	0.3579	0.3405	0.1901	0.6794	0.3298	0.3863	-
M1	M1_run_177	9	-2095.5	832.6	0.0391	0.6627	0.2451	0.1928	0.3708	0.2739	0.2232	0.3578	0.3904	0.2972	-
M1	M1_run_176	9	-2088.6	819.3	0.0389	0.4126	0.2703	0.3636	0.223	0.2673	0.306	0.1919	0.299	0.6932	-
M1	M1_run_175	9	-2087.4	803.9	0.039	0.3952	0.2826	0.3829	0.692	0.3478	0.2246	0.3125	0.1786	0.196	-
M1	M1_run_174	9	-2113.3	859.8	0.0392	0.3594	0.3244	0.4123	0.3453	0.2789	0.6998	0.1943	0.1881	0.2247	-
M1	M1_run_173	9	-2084.2	810.2	0.0387	0.369	0.4183	0.1925	0.2233	0.6815	0.2147	0.312	0.2736	0.3343	-
M1	M1_run_172	9	-2096.6	833.3	0.039	0.4064	0.1931	0.2234	0.3024	0.6986	0.3551	0.2752	0.2684	0.3172	-
M1	M1_run_171	9	-2090.9	822.6	0.0389	0.1924	0.2292	0.3581	0.695	0.3688	0.2749	0.4153	0.2729	0.2232	-
M1	M1_run_170	9	-2092.1	831.3	0.0392	0.2921	0.3841	0.3102	0.6878	0.2641	0.2943	0.1914	0.409	0.2224	-
M1	M1_run_169	9	-2075.7	804.9	0.0392	0.3118	0.2214	0.2718	0.692	0.2875	0.3625	0.4123	0.3262	0.1909	-
M1	M1_run_168	9	-2097.8	826.5	0.0388	0.1966	0.2963	0.6877	0.2256	0.4141	0.2841	0.3796	0.1954	0.3182	-
M1	M1_run_167	9	-2106.5	859.5	0.0391	0.3336	0.2678	0.6987	0.1912	0.2483	0.312	0.4134	0.2233	0.3718	-
M1	M1_run_166	9	-2079.6	810.3	0.0391	0.3736	0.2646	0.1905	0.222	0.6988	0.2642	0.4199	0.3055	0.336	-
M1	M1_run_165	9	-2103.4	850.8	0.0391	0.2684	0.223	0.3711	0.2232	0.6948	0.4138	0.3084	0.3521	0.1928	-
M1	M1_run_164	9	-2103.4	842.7	0.039	0.2965	0.2402	0.4111	0.2743	0.6932	0.377	0.2239	0.3192	0.1935	-
M1	M1_run_163	9	-1917.4	432.4	0.0392	0.2294	0.202	0	0.3075	0.3783	0.4046	0.3546	0.681	0.3662	-
M1	M1_run_162	9	-2065.4	753.7	0.0391	0.2253	0.4108	0.1977	0.3592	0.2708	0.6675	0.3409	0.3292	0.1788	-
M1	M1_run_161	9	-2096.5	843.5	0.039	0.3652	0.2618	0.6914	0.2221	0.2492	0.2891	0.1903	0.3815	0.4173	-
M1	M1_run_200	10	-1912.1	510.7	0.0395	0.3357	0.7105	0.2295	0.202	0.4864	0.4344	0.018	0.4312	0.309	0.4372
M1	M1_run_199	10	-1901.7	486	0.0394	0.2288	0.3364	0.4324	0.204	0.0101	0.713	0.3111	0.4309	0.4422	0.4841
M1	M1_run_198	10	-1912.1	507.4	0.0394	0.455	0.4374	0.0347	0.2033	0.3114	0.4317	0.431	0.2295	0.3374	0.7091
M1	M1_run_197	10	-1908.2	500.7	0.0392	0.4272	0.3113	0.4328	0.2016	0.4425	0.2291	0.0144	0.7089	0.3346	0.4798
M1	M1_run_196	10	-1906.5	492.7	0.0393	0.2302	0.4362	0.708	0.2595	0.336	0.3124	0.2028	0.4571	0.2	0.4308
M1	M1_run_195	10	-1895.3	468.5	0.0397	0.3136	0.4334	0.4304	0.4491	0.2033	0.2303	0.3374	0.4914	0.7114	0.0027
M1	M1_run_194	10	-1910.5	501.7	0.0392	0.2015	0.429	0.3114	0.01	0.2305	0.3897	0.4154	0.7081	0.432	0.4378
M1	M1_run_193	10	-1895.9	471.2	0.0398	0.7036	0.4859	0.0052	0.2313	0.3394	0.4393	0.4402	0.3142	0.4311	0.2046
M1	M1_run_192	10	-1909.4	504	0.0393	0.0843	0.2302	0.4298	0.2022	0.3997	0.3126	0.4319	0.4645	0.7086	0.3352
M1	M1_run_191	10	-1904.9	489.3	0.0392	0.4546	0.3815	0.4327	0.4137	0.7092	0.0066	0.4287	0.3127	0.2304	0.2026
M1	M1_run_190	10	-1913.4	509.5	0.0393	0.2288	0.4185	0.4282	0.3365	0.7098	0.0956	0.2016	0.4322	0.4319	0.3096
M1	M1_run_189	10	-1908.1	498.3	0.0395	0.0646	0.4389	0.3762	0.7141	0.3358	0.2296	0.2025	0.4848	0.4332	0.3139
M1	M1_run_188	10	-1907.1	497.3	0.0394	0.2026	0.3354	0.3135	0.3873	0.7133	0.2298	0.4749	0.4318	0.4311	0.0693
M1	M1_run_187	10	-1916.4	517	0.0393	0.428	0.4228	0.3108	0.4285	0.7094	0.0763	0.3358	0.2291	0.4428	0.2021
M1	M1_run_186	10	-1906.5	494.3	0.0395	0.4265	0.4446	0.313	0.3377	0.2028	0.4314	0.7079	0.3478	0.2302	0.148
M1	M1_run_185	10	-1912.6	510	0.0393	0.1156	0.7107	0.3636	0.3098	0.3355	0.4395	0.4304	0.4326	0.2303	0.2021
M1	M1_run_184	10	-1908.2	495.9	0.0394	0.0232	0.4684	0.3361	0.2306	0.4426	0.7072	0.3121	0.4291	0.2034	0.4311
M1	M1_run_183	10	-1924.9	535.6	0.0394	0.3353	0.3345	0.7056	0.4547	0.4592	0.432	0.312	0.2024	0.2286	0.1233
M1	M1_run_182	10	-1920.3	524.9	0.0393	0.2968	0.3589	0.2785	0.3341	0.7038	0.3096	0.4308	0.432	0.2288	0.2018
M1	M1_run_181	10	-1904.4	489.7	0.0394	0.4713	0.4421	0.43	0.0079	0.4301	0.3123	0.339	0.2294	0.2025	0.7109
